# Supplementary material for: Adsorption and Desorption Behavior and Mechanism of Ruthenium in Nitrite–Nitric Acid System
Source: Toxics. 2024 Feb 27;12(3):181. doi: 10.3390/toxics12030181 (PMC10975168; doi:10.3390/toxics12030181)
Supplement: Supplementary file 1 [file toxics-12-00181-s001.zip]

Archive with 1 entries (1 files):
- toxics-2870693-supplementary.pdf
